# Supplementary material for: Synthesis and Cytotoxicity Evaluation of Spirocyclic Bromotyrosine Clavatadine C Analogs
Source: Mar Drugs. 2021 Jul 20;19(7):400. doi: 10.3390/md19070400 (PMC8305101; doi:10.3390/md19070400)
Supplement: Supplementary file 1 [file marinedrugs-19-00400-s001.zip]

Archive with 1 entries (1 files):
- marinedrugs-1123322-supplementary.pdf
